# Supplementary material for: The HSP90/R2TP assembly chaperone promotes cell proliferation in the intestinal epithelium
Source: Nat Commun. 2021 Aug 10;12:4810. doi: 10.1038/s41467-021-24792-4 (PMC8355188; doi:10.1038/s41467-021-24792-4)
Supplement: Supplementary file 4 — Source Data [file 41467_2021_24792_MOESM4_ESM.xlsx]

## Sheet: Figure 1d
				epithelial extracts from 4 control mice						epithelial extracts from 4 KO mice
	JEJUNUM (small intestine)
															100 kDa.
		Rpap3
															70 kDa.
															55 kDa.
															100 kDa.
															70 kDa.
		tubuline
															55 kDa.
	COLON			colonic epithelial extracts from 3 Ctl mice					colonic epithelial extracts from 4 KO mice
															150 kDa.
															100 kDa.
	RPAP3
															70 kDa.
															55 kDa.
															35 kDa.
															25 kDa.
															150 kDa.
															100 kDa.
															70 kDa.
															55 kDa.
	GAPDH														35 kDa.
															25 kDa.

## Sheet: Figure 1e
Females
			Day 0	Day 3	Day 6	Day 7	Day 8
	A	control	100	106.704	106.983	106.425	110.056
	B	control	100	104.084	104.084	102.618	106.021
	C	control	100	108.418	109.694	107.653	108.929
	Q	control	100	107.179	106.974	107.897	108.513
	R	control	100	109.091	108.182	108.824	107.54
	S	control	100	106.061	112.121	111.616	112.942
	T	control	100	107.459	110.331	111.215	111.878
	V	control	100	106.186	107.062	105.155	106.495
	O	VCT	100	102.104	97.0754	86.9677	83.3761
	D	VCT	100	100	100	91.0674	86.0674
	E	VCT	100	105.474	101.316	91.5789	79.4737
	P	VCT	100	106.575	95.8904	89.1507
	F	VCT	100	97.3079	93.438	86.1469	78.4633
	U	VCT	100	104.798	103.408	101.076	93.0045
males			Day 0	Day 3	Day 6	Day 7	Day 8	Day 9	Day 10
	W	control	100	105.951	104.282	104.463	103.556	105.37	105.697
	J	control	100	103.855	103.636	101.382	102.255	102.473	101.491
	X	control	100	104	103.8	102.2	104.08	104	104.72
	Z	control	100	100.569	100.356	97.5089	100	98.363	98.5765
	H	control	100	101.344	101.574	100.729	102.495	103.263	102.495
	I	control	100	105.702	105.482	106.36	105.263	105.263	104.825
	N	VCT	100	105.746	104.948	99.9601	87.6696	83.7191	76.656
	K	VCT	100	100.977	97.0677	88.9474	85.1504	80.2632	76.3534
	Y	VCT	100	101.761	100.88	98.2394	92.4648	85	80.1408
	L	VCT	100	102.137	100.641	96.3675	86.1111	82.8205	77.7778
	M	VCT	100	103.246	99.506	97.3888	89.2025	81.8631	77.4524
Females											Males
Two-way ANOVA											Two-way ANOVA
Source of Variation	% of total variation	P value									Source of Variation	% of total variation	P value
Interaction	9.89	< 0.0001									Interaction	13.4	< 0.0001
genotype	75.27	< 0.0001									genotype	71.42	< 0.0001
day	7.92	0.0002									day	11.02	< 0.0001
Source of Variation	P value summary	Significant?									Source of Variation	P value summary	Significant?
Interaction	****	Yes									Interaction	****	Yes
genotype	****	Yes									genotype	****	Yes
day	***	Yes									day	****	Yes
Source of Variation	Df	Sum-of-squares	Mean square	F							Source of Variation	Df	Sum-of-squares	Mean square	F
Interaction	2	380.6	190.3	13.33							Interaction	3	564.6	188.2	26.06
genotype	1	2897	2897	203							genotype	1	3009	3009	416.6
day	2	304.7	152.4	10.67							day	3	464.3	154.8	21.43
Residual	35	499.6	14.27								Residual	36	260	7.222
Number of missing values	7										Number of missing values	20
Bonferroni multiple comparisons	Number of comparisons: 3										Bonferroni multiple comparisons	Number of comparisons: 4
WT vs KO											WT vs KO
day	WT	KO	Difference	95% CI of diff.							day	WT	KO	Difference	95% CI of diff.
day 6	108.2	98.52	-9.653	-14.78 to -4.522							day 7 M	102.1	96.18	-5.925	-10.20 to -1.646
day 7	107.7	91	-16.68	-21.81 to -11.54							day 8 M	102.9	88.12	-14.82	-19.10 to -10.54
day 8	109	84.08	-24.97	-30.39 to -19.55							day 9M	103.1	82.73	-20.39	-24.67 to -16.11
											day 10 M	103	77.68	-25.29	-29.57 to -21.01
day	Difference	t	P value	Summary
day 6	-9.653	4.731	P < 0.001	***							day	Difference	t	P value	Summary
day 7	-16.68	8.172	P < 0.0001	****							day 7 M	-5.925	3.641	P < 0.01	**
day 8	-24.97	11.59	P < 0.0001	****							day 8 M	-14.82	9.109	P < 0.0001	****
											day 9M	-20.39	12.53	P < 0.0001	****
											day 10 M	-25.29	15.54	P < 0.0001	****

## Sheet: Figure1f
Female organ length (cm)
		small intestine	colon
A	control	32.2	6.9
B	control	35.7	6.8
C	control	36.5	7.5
D	KO	19	7
E	KO	19.5	6.9
F	KO	26.52	7.2
Male organ length (cm)
		small intestine	colon
G	control	36.5	6.5
H	control	35.5	5.9
I	control	36.5	5.7
J	control	37.5	7.5
K	KO	19.5	6
L	KO	22	6.5
M	KO	24	5.5
N	KO	20.5	7.2
Females			Males
Unpaired t test with Welch's correction			Unpaired t test with Welch's correction
P value	0.0177		P value	0.0001
P value summary	*		P value summary	***
Are means signif. different? (P < 0.05)	Yes		Are means signif. different? (P < 0.05)	Yes
One- or two-tailed P value?	Two-tailed		One- or two-tailed P value?	Two-tailed
Welch-corrected t, df	t=4.750 df=3		Welch-corrected t, df	t=14.14 df=4
How big is the difference?			How big is the difference?
Mean ± SEM of column A	34.80 ± 1.320 N=3		Mean ± SEM of column A	36.50 ± 0.4082 N=4
Mean ± SEM of column B	21.67 ± 2.428 N=3		Mean ± SEM of column B	21.50 ± 0.9789 N=4
Difference between means	13.13 ± 2.763		Difference between means	15.00 ± 1.061
95% confidence interval	4.333 to 21.92		95% confidence interval	12.06 to 17.94
R square	0.8826		R square	0.9804
F test to compare variances			F test to compare variances
F,DFn, Dfd	3.381, 2, 2		F,DFn, Dfd	5.750, 3, 3
P value	0.4566		P value	0.1848
P value summary	ns		P value summary	ns
Are variances significantly different?	No		Are variances significantly different?	No

## Sheet: Supp. Fig. 1C
																							wt H10 H11 ES control
												20 kb
																					20 kb
												7 kb
																					7 kb
		2 kb
		1,5 kb

## Sheet: Supp. Fig. 1 d,e
												T= genomic DNA from tail
												I= genomic DNA from intestine
															E: control mouse Rpap3flox/flox
															F: KO mouse VilCreERT2; Rpap3flox/flox

## Sheet: Figure 3e
BrdU + cells counting
genotype	Zone 1		Zone 2
	Positive CELLS	CRYPTS	Positive CELLS	CRYPTS
WT	107	15	178	20		8.14286
WT	222	25	188	23		8.54167
WT	196	22	217	25		8.78723
KO	31	21	115	40		2.39344
KO	39	25	10	33		0.844828
KO	9	15	11	22		0.540541
Unpaired t test with Welch's correction
P value	0.0073
P value summary	**
Are means signif. different? (P < 0.05)	Yes
One- or two-tailed P value?	two-tailed
Welch-corrected t, df	t=11.66 df=2
How big is the difference?
Mean ± SEM of column A	8.467 ± 0.2028 N=3
Mean ± SEM of column B	1.247 ± 0.5850 N=3
Difference between means	7.220 ± 0.6191
95% confidence interval	4.556 to 9.884
R square	0.9855
F test to compare variances
F,DFn, Dfd	8.323, 2, 2
P value	0.2145
P value summary	ns
Are variances significantly different?	No

## Sheet: Fig. 4e
cleaved case 3 cells in jejunum at day6
genotype	mouse #	#cleaved cas3+ cells/mm2
RPAP3 F/F	1	4.58
RPAP3 F/F	2	16.3
RPAP3 F/F	3	29.3
RPAP3 F/F	4	25.3
RPAP3 F/F VCT	5	330
RPAP3 F/F VCT	6	254
RPAP3 F/F VCT	7	187
RPAP3 F/F	8	85.4
Unpaired t test with Welch's correction
P value	0.0384
P value summary	*
Are means signif. different? (P < 0.05)	Yes
One- or two-tailed P value?	two-tailed
Welch-corrected t, df	t=3.538 df=3
How big is the difference?
Mean ± SEM of column A	2.918 ± 0.6172 N=4
Mean ± SEM of column B	21.41 ± 5.190 N=4
Difference between means	-18.49 ± 5.227
95% confidence interval	-35.12 to -1.862
R square	0.8067
F test to compare variances
F,DFn, Dfd	70.70, 3, 3
P value	0.0056
P value summary	**
Are variances significantly different?	Yes

## Sheet: Figure 5c
Incubation of the top part of membrane C with anti-EFTUD2
									130 kDa.
Incubation of the bottom part of membrane C with anti-NOP58
									70 kDa.
									55 kDa.
									35 kDa.
Re-incubation of the bottom part of membrane C with anti-tubulin
									70 kDa.
									55 kDa.
									35 kDa.
Incubation of the top part of membrane D with anti-PRP8
									250 kDa.
									130 kDa.
									100 kDa.
Incubation of the bottom part of membrane D with anti-GAPDH
									55 kDa.
									35 kDa.

## Sheet: Figure 5d
Incubation of the top part of the membrane A with anti-mTOR antibody
								250 kDa.
								130 kDa.
Re-incubation with anti-ATM antibody
								250 kDa.
								130 kDa.
Incubation of the bottom part with anti-GAPDH (used for quantification of the mTOR and ATM signals)
								70 kDa.
								55 kDa.
								35 kDa.
Incubation of top part of the membrane B with anti-TRRAP antibody
							250 kDa.
							130 kDa.
Incubation of the bottom part of the membrane with anti-GAPDH
								70 kDa.
								55 kDa.
								35 kDa.
								25 kDa.
Incubation of the top part of the membrane C with anti-ATR
								250 kDa.
								130 kDa.
Incubation of the bottom part of the membrane with anti-GAPDH, used for quantification of ATR signals
								70 kDa.
								55 kDa.
								35 kDa.

## Sheet: Supp. Fig. 5a
C. phospho-S139-H2AX + cell/crypt at day 6
	n= crypt/ animal	n= Ph-H2AX+ cells
controls
311	100	153
312	111	13
328	131	101
KO
322	103	159
323	142	76
320	110	107

[truncated: 9 more sheets: cSupp. Figure 5C, Fig. 6e, Supp. Fig. 6a    , Supp. Fig.6c, Fig. 7 b Supp.Fig.7c, Figure 7c, Supp. Fig8a, Sheet2, Figure ]
